# Supplementary material for: Home Language Activities and Language Ability Between Chinese Preschool Children with Cochlear Implants and Children with Normal Hearing
Source: Audiol Res. 2026 Jan 28;16(1):18. doi: 10.3390/audiolres16010018 (PMC12921801; doi:10.3390/audiolres16010018)
Supplement: Supplementary file 1 [file audiolres-16-00018-s001.zip]

Archive with 1 entries (1 files):
- audiolres-4056731-supplementary.pdf
